# Supplementary material for: Compellingly negative: Bayesian analysis shows handedness and dementia are not associated
Source: Brain Commun. 2023 May 19;5(3):fcad162. doi: 10.1093/braincomms/fcad162 (PMC10231802; doi:10.1093/braincomms/fcad162)
Supplement: fcad162_Supplementary_Data [file fcad162_supplementary_data.zip]

Archive with 2 entries (2 files):
- SupplementaryFile_JASPanalysis_RvsAvsL.jasp
- SupplementaryFile_JASPanalysis_RvsNR.jasp
